# Supplementary material for: Identification of promising dipeptidyl peptidase-4 and protein tyrosine phosphatase 1B inhibitors from selected terpenoids through molecular modeling
Source: Bioinform Adv. 2024 Dec 19;5(1):vbae205. doi: 10.1093/bioadv/vbae205 (PMC11751579; doi:10.1093/bioadv/vbae205)
Supplement: vbae205_Supplementary_Data [file vbae205_supplementary_data.zip]

Archive with 1 entries (1 files):
- f933b_Supplementary materials.docx
